# Supplementary material for: Data on the first endurance activity of a Brushless DC motor for aerospace applications
Source: Data Brief. 2020 Jan 22;29:105153. doi: 10.1016/j.dib.2020.105153 (PMC6994822; doi:10.1016/j.dib.2020.105153)
Supplement: Multimedia component 3 [file mmc3.xml]

<?xml version="1.0" encoding="utf-8" standalone="no"?>
<data>
  <datasets>
    <author>mirko.mazzoleni@unibg.it</author>
    <type>1</type>
    <dataset>
      <name>Data for: First endurance activity of a Brushless DC motor for aerospace applications - REPRISE project</name>
      <caption />
      <description>The data consists of a set of measures from an Electro-Mechanical Actuator (EMA) employed in small aircrafts, such as phase currents, positions, temperature and loads. A test bench was developed to perform endurance tests with various loads and working conditions. Specifically, two datasets are provided: (i) measurements used to monitor the EMA degradation through time; (ii) measurements that characterize the EMA closed-loop dynamic behaviour in healthy condition. </description>
      <filetype>
        <name />
      </filetype>
      <filesize />
      <source>0</source>
      <sourcename>Original Data</sourcename>
      <access>
        <type>1</type>
        <name>Data available in data repository</name>
        <reponame>Mendeley Data</reponame>
        <PersistentId>10.17632/m58bdhy2df.2</PersistentId>
        <deeplinkurl>https://data.mendeley.com/datasets/m58bdhy2df/2</deeplinkurl>
      </access>
    </dataset>
  </datasets>
</data>
